# Supplementary material for: A Locked Nucleic Acid (LNA)-Based Real-Time PCR Assay for the Rapid Detection of Multiple Bacterial Antibiotic Resistance Genes Directly from Positive Blood Culture
Source: PLoS One. 2015 Mar 16;10(3):e0120464. doi: 10.1371/journal.pone.0120464 (PMC4361058; doi:10.1371/journal.pone.0120464)
Supplement: S5 Table — (XLSX) [file pone.0120464.s005.xlsx]

## Sheet: Sheet1
S5 Table. Drug susceptibility in clinical isolates from 47 positive blood culture samples.
Clinical No.	Inhibition Zone Diameter (mm)																																	VAN MIC (μg/ml)
	AMP	AMK	SAM	PIP	CXM	CTX	CAZ	FEP	IPM	MEM	CIP	CSL	TZP	SXT	AMC	CFP	LVX	ATM	MNO	FOS	GEN	PEN	FOX	CZO	ERY	CLI	RIF	GEH	NIT	TEC	LNZ	ETP	VAN
2117	20	26	20	31	30	29	30	31	31	28	28	30	20											32
2118		18	20	26	20	31	30	29	30	31	31	28	28	30	20																	32
4127	13	6	6	6	20	20	22	30	20	20	25	6	18											26
7193		17	10	6	6	7	20	19	40	38	6	16	26	6	20																	36
8090	6	6	6	6	6	6	23	14	6	6	11	6	6											8
13147		21	15	14	6	16	26	25	30	30	12	23	26	6	20																	30
15137		25	25	15	20	28	22	18	30	25	20	23	22	15	20																	18
19104		20	20	24	20	25	26	28	25	30	32	30	25	26	20																	30
19170		20	12	6	6	6	13	12	25	30	12	22	25	6	20																	26
20110	6	6	6	6	8	6	28	30	6	20	25	6	15											26
20160		20	18	10	6	6	20	18	28	32	12	25	25	6	22																	30
21151		19	17	23	19	29	25	28	24	29	12	27	24	14	19																	30
22160		22	15	16	21	30	28	32	28	30	10	28	26	6	19																	30
23211	11	10	6	12	22	17	24	28	6	20	23	6	19											29
23212	19	18	22	19	29	25	28	24	29	32	27	24	22											32
23169	22										21											19						18	24	16	26		17	<1
6119	6										6											6						6	13	18	26		22	0.5
14125	6										6											6						25	12	18	26		20	<1
2099	20	23	22	32	26	30	26	29	28	27	25	26	24											29
9130		19	7	6	6	10	11	16	26	31	6	21	21	6	14																	28
9206	20	23	22	30	26	30	28	35	32	29	26	36	26											34
18045		20	16	22	20	26	25	28	26	28	26	25	22	26	21																	26
30133	19	21	22	30		27	26	28	26	27	24	25	24											27
13024		24		23			30	23	33	34	28	21	25	6		20	18	17	6
14161		25		27			25	27	32	33	32	22	27	6		25	22	25	6
21001		21		25			24	25	22	30	32	22	25	6		24	26	20	11
30105		20		15			19	20	32	30	30	21	20	6		14	22	11	10
20161		21		8			13	15	11	10	16	15	12	6		8	8	12	6
22091		22		6			6	14	13	8	17	12	9	6		6	6	8	6
9092			10		6									25			6			14	6	6	6	6	6	6	6				25	6		<1
19167			35		38									25			30			30	28	40	40	36	30	30	30				30	30		<1
19168	35		38									25		30	30	28	40	40	36	30	30	30	30	30										0.5
21114			20		28									28			6			30	11	17	28	34	6	16	30				31	31		0.25
7042			6		6									6			6			16	6	6	6	6	6	28	35				30	6		0.75
10139			25		38									14			14			32	15	19	34	38	6	28	44				40	34		0.25
12013			12		6									6			6			18	15	10	6	14	6	30	40				36	6		1
17167			35		38									25			30			30	28	40	40	36	30	30	30				30	30		0.5
19089	16		13									6		6	25	8	6	6	21	6	6	32	35	6										<1
19090	16		13									6		6	25	8	6	6	21	6	6	32	21	6										0.75
20205			31		32									6			30			21	17	21	26	33	6	24	34				29	25		0.25
22139			28		38									27	24	22	32			22	28	24	30	25	26	22	33				32			<1
23180	17		18									28			30	27	10	6	22	6	25	30	28	6										0.25
29084			40		32									32			33			34	34	40	40	37	28	26	32				30	34		0.75
30162			23		26									29			31			32	26	16	35	29	6	13	40				34	22		0.5-1
20201			6		6									19			6			15	6	6	6	6	6	6	35				29	6		1
21008			24		20									30			27			6	32	18	20	24	6	9	38				34	18		0.25
24103			34		30									6			30			20	28	28	30	32	30	29	34				32	24		<1
AMP: ampicillin; AMK: amikacin; SAM: ampicillin/sulbactam; PIP: piperacillin; CXM: cefuroxime; CTX: cefotaxime; CAZ: ceftazidime; FEP: cefepime; IPM: imipenem; MEM: meropenem; CIP: ciprofloxacin; CSL: cefoperazone/sulbactam; TZP: piperacillin/tazobactam; SXT: SMZ-TMP; AMC: amoxicillin/clavulanic acid; CFP: cefpodoxime; LVX: levofloxacin; ATM: aztreonam; MNO: minocycline; FOS: fosfomycin; GEN: gen…
